# Supplementary material for: Description of a new species of Aphanogmus Thomson (Hymenoptera, Ceraphronidae) that parasitizes acarivorous gall midges of Feltiella (Diptera, Cecidomyiidae) in Japan
Source: Zookeys. 2016 Jun 8;(596):77–85. doi: 10.3897/zookeys.596.8472 (PMC4926656; doi:10.3897/zookeys.596.8472)
Supplement: XML Treatment for Aphanogmus flavigastris [file zookeys.596.8472-treatment1.xml]

<!DOCTYPE tp:taxon-treatment
  PUBLIC "-//TaxonX//DTD Taxonomic Treatment Publishing DTD v0 20100105//EN" "tax-treatment-NSO.dtd">
<tp:taxon-treatment xmlns:tp="http://www.plazi.org/taxpub"><tp:treatment-meta><kwd-group><label>Taxon classification</label><kwd><named-content content-type="kingdom">Animalia</named-content></kwd><kwd><named-content content-type="order">Hymenoptera</named-content></kwd><kwd><named-content content-type="family">Ceraphronidae</named-content></kwd></kwd-group><mixed-citation publication-type="journal"><person-group><name><surname>Matsuo</surname><given-names>Kazunori</given-names></name><name><surname>Ganaha-Kikumura</surname><given-names>Tomoko</given-names></name><name><surname>Ohno</surname><given-names>Suguru</given-names></name><name><surname>Yukawa</surname><given-names>Junichi</given-names></name></person-group><article-title>Description of a new species of <italic><tp:taxon-name><tp:taxon-name-part taxon-name-part-type="genus">Aphanogmus</tp:taxon-name-part></tp:taxon-name></italic> Thomson (<tp:taxon-name><tp:taxon-name-part taxon-name-part-type="order">Hymenoptera</tp:taxon-name-part></tp:taxon-name>, <tp:taxon-name><tp:taxon-name-part taxon-name-part-type="family">Ceraphronidae</tp:taxon-name-part></tp:taxon-name>) that parasitizes acarivorous gall midges of <italic><tp:taxon-name><tp:taxon-name-part taxon-name-part-type="genus">Feltiella</tp:taxon-name-part></tp:taxon-name></italic> (<tp:taxon-name><tp:taxon-name-part taxon-name-part-type="order">Diptera</tp:taxon-name-part></tp:taxon-name>, <tp:taxon-name><tp:taxon-name-part taxon-name-part-type="family">Cecidomyiidae</tp:taxon-name-part></tp:taxon-name>) in Japan</article-title><source>Zookeys</source><day>8</day><month>6</month><year>2016</year><volume>2016</volume><issue>596</issue><fpage>77</fpage><lpage>85</lpage><pub-id pub-id-type="doi">10.3897/zookeys.596.8472</pub-id></mixed-citation></tp:treatment-meta><tp:nomenclature><tp:taxon-name>
            <tp:taxon-name-part taxon-name-part-type="genus">Aphanogmus</tp:taxon-name-part>
            <tp:taxon-name-part taxon-name-part-type="species">flavigastris</tp:taxon-name-part>
            <object-id xmlns:xlink="http://www.w3.org/1999/xlink" content-type="zoobank" xlink:type="simple">http://zoobank.org/4725144C-E843-4706-8DE2-D58805F78F41</object-id>
          </tp:taxon-name><tp:taxon-authority>Matsuo</tp:taxon-authority><tp:taxon-status xmlns:xlink="http://www.w3.org/1999/xlink" xlink:type="simple">sp. n.</tp:taxon-status><tp:nomenclature-citation-list><tp:nomenclature-citation><tp:taxon-name>
                <tp:taxon-name-part taxon-name-part-type="family">Ceraphronidae</tp:taxon-name-part>
              </tp:taxon-name><comment>sp.: <xref ref-type="bibr" rid="B1">Abe et al. 2011</xref>: 277.</comment></tp:nomenclature-citation><tp:nomenclature-citation><tp:taxon-name>
                <tp:taxon-name-part taxon-name-part-type="family">Ceraphronidae</tp:taxon-name-part>
              </tp:taxon-name><comment>sp.: <xref ref-type="bibr" rid="B10">Ganaha-Kikumura et al. 2012</xref>: 323.</comment></tp:nomenclature-citation></tp:nomenclature-citation-list></tp:nomenclature><tp:treatment-sec sec-type="etymology"><title>Etymology.</title><p>The specific name, <italic><tp:taxon-name><tp:taxon-name-part taxon-name-part-type="species">flavigastris</tp:taxon-name-part></tp:taxon-name></italic>, is Latin meaning yellowish gaster, derived from the color of the female metasoma.</p></tp:treatment-sec><tp:treatment-sec sec-type="type material"><title>Type material.</title><p>See Table <xref ref-type="table" rid="T1">1</xref>.</p><table-wrap id="T1" position="float" orientation="portrait"><label>Table 1.</label><caption><p>A list of type specimens of <italic><tp:taxon-name><tp:taxon-name-part taxon-name-part-type="genus">Aphanogmus</tp:taxon-name-part> <tp:taxon-name-part taxon-name-part-type="species">flavigastris</tp:taxon-name-part></tp:taxon-name></italic>. All specimens are kept in the collection of the Biosystematics Laboratory, Faculty of Social and Cultural Studies, Kyushu University, Japan.</p></caption><table id="TID0EHWAE" rules="all"><tbody><tr><th rowspan="1" colspan="1">Possible host</th><th rowspan="1" colspan="1">Associated plant*</th><th rowspan="1" colspan="1">Collecting site (collector**)</th><th rowspan="1" colspan="1">Host collecting</th><th rowspan="1" colspan="1">No. specimens</th><th rowspan="1" colspan="1">Notes</th></tr><tr><td rowspan="1" colspan="1">
              <italic><tp:taxon-name><tp:taxon-name-part taxon-name-part-type="genus">Feltiella</tp:taxon-name-part> <tp:taxon-name-part taxon-name-part-type="species">acarisuga</tp:taxon-name-part></tp:taxon-name></italic>
            </td><td rowspan="1" colspan="1">
              <italic><tp:taxon-name><tp:taxon-name-part taxon-name-part-type="genus">Pueraria</tp:taxon-name-part> <tp:taxon-name-part taxon-name-part-type="species">montana</tp:taxon-name-part></tp:taxon-name></italic>
            </td><td rowspan="1" colspan="1">Senbaru, Nishihara, Okinawa, Japan (<abbrev xmlns:xlink="http://www.w3.org/1999/xlink" xlink:title="Suguru Ohno" xlink:type="simple">SO</abbrev>)</td><td rowspan="1" colspan="1">22 vii 2008</td><td rowspan="1" colspan="1">1 female</td><td rowspan="1" colspan="1">Holotype</td></tr><tr><td rowspan="1" colspan="1">
              <italic><tp:taxon-name><tp:taxon-name-part taxon-name-part-type="genus">Feltiella</tp:taxon-name-part> <tp:taxon-name-part taxon-name-part-type="species">acarisuga</tp:taxon-name-part></tp:taxon-name></italic>
            </td><td rowspan="1" colspan="1">
              <italic><tp:taxon-name><tp:taxon-name-part taxon-name-part-type="genus">Pueraria</tp:taxon-name-part> <tp:taxon-name-part taxon-name-part-type="species">montana</tp:taxon-name-part></tp:taxon-name></italic>
            </td><td rowspan="1" colspan="1">Senbaru, Nishihara, Okinawa, Japan (<abbrev xmlns:xlink="http://www.w3.org/1999/xlink" xlink:title="Suguru Ohno" xlink:type="simple">SO</abbrev>)</td><td rowspan="1" colspan="1">22 vii 2008</td><td rowspan="1" colspan="1">1 male</td><td rowspan="1" colspan="1">Paratype</td></tr><tr><td rowspan="1" colspan="1">
              <italic><tp:taxon-name><tp:taxon-name-part taxon-name-part-type="genus">Feltiella</tp:taxon-name-part> <tp:taxon-name-part taxon-name-part-type="species">acarisuga</tp:taxon-name-part></tp:taxon-name></italic>
            </td><td rowspan="1" colspan="1">
              <italic><tp:taxon-name><tp:taxon-name-part taxon-name-part-type="genus">Mallotus</tp:taxon-name-part> <tp:taxon-name-part taxon-name-part-type="species">japonicus</tp:taxon-name-part></tp:taxon-name></italic>
            </td><td rowspan="1" colspan="1">Uka, Kunigami, Okinawa, Japan (<abbrev xmlns:xlink="http://www.w3.org/1999/xlink" xlink:title="Suguru Ohno" xlink:type="simple">SO</abbrev>, <abbrev xmlns:xlink="http://www.w3.org/1999/xlink" xlink:title="Tomoko Ganaha-Kikumura" xlink:type="simple">TGK</abbrev>)</td><td rowspan="1" colspan="1">1 viii 2008</td><td rowspan="1" colspan="1">1 female</td><td rowspan="1" colspan="1">Paratype</td></tr><tr><td rowspan="1" colspan="1">
              <italic><tp:taxon-name><tp:taxon-name-part taxon-name-part-type="genus">Feltiella</tp:taxon-name-part> <tp:taxon-name-part taxon-name-part-type="species">acarisuga</tp:taxon-name-part></tp:taxon-name></italic>
            </td><td rowspan="1" colspan="1">
              <italic><tp:taxon-name><tp:taxon-name-part taxon-name-part-type="genus">Mallotus</tp:taxon-name-part> <tp:taxon-name-part taxon-name-part-type="species">japonicus</tp:taxon-name-part></tp:taxon-name></italic>
            </td><td rowspan="1" colspan="1">Uehara, Ogimi, Okinawa, Japan (<abbrev xmlns:xlink="http://www.w3.org/1999/xlink" xlink:title="Suguru Ohno" xlink:type="simple">SO</abbrev>, <abbrev xmlns:xlink="http://www.w3.org/1999/xlink" xlink:title="Tomoko Ganaha-Kikumura" xlink:type="simple">TGK</abbrev>)</td><td rowspan="1" colspan="1">6 viii 2008</td><td rowspan="1" colspan="1">1 female</td><td rowspan="1" colspan="1">Paratype</td></tr><tr><td rowspan="1" colspan="1">
              <italic><tp:taxon-name><tp:taxon-name-part taxon-name-part-type="genus">Feltiella</tp:taxon-name-part> <tp:taxon-name-part taxon-name-part-type="species">acarisuga</tp:taxon-name-part></tp:taxon-name></italic>
            </td><td rowspan="1" colspan="1">
              <italic><tp:taxon-name><tp:taxon-name-part taxon-name-part-type="genus">Broussonetia</tp:taxon-name-part> <tp:taxon-name-part taxon-name-part-type="species">papyrifera</tp:taxon-name-part></tp:taxon-name></italic>
            </td><td rowspan="1" colspan="1">Gesashi, Higashi, Okinawa, Japan (<abbrev xmlns:xlink="http://www.w3.org/1999/xlink" xlink:title="Suguru Ohno" xlink:type="simple">SO</abbrev>)</td><td rowspan="1" colspan="1">21 ii 2009</td><td rowspan="1" colspan="1">1 female</td><td rowspan="1" colspan="1">Paratype</td></tr><tr><td rowspan="1" colspan="1">
              <italic><tp:taxon-name><tp:taxon-name-part taxon-name-part-type="genus">Feltiella</tp:taxon-name-part> <tp:taxon-name-part taxon-name-part-type="species">acarivora</tp:taxon-name-part></tp:taxon-name></italic>
            </td><td rowspan="1" colspan="1">
              <italic><tp:taxon-name><tp:taxon-name-part taxon-name-part-type="genus">Bauhinia</tp:taxon-name-part> <tp:taxon-name-part taxon-name-part-type="species">variegata</tp:taxon-name-part></tp:taxon-name></italic>
            </td><td rowspan="1" colspan="1">Senbaru, Nishihara, Okinawa, Japan (<abbrev xmlns:xlink="http://www.w3.org/1999/xlink" xlink:title="Suguru Ohno" xlink:type="simple">SO</abbrev>)</td><td rowspan="1" colspan="1">18 vii 2008</td><td rowspan="1" colspan="1">2 females</td><td rowspan="1" colspan="1">Paratypes</td></tr><tr><td rowspan="1" colspan="1">
              <italic><tp:taxon-name><tp:taxon-name-part taxon-name-part-type="genus">Feltiella</tp:taxon-name-part> <tp:taxon-name-part taxon-name-part-type="species">acarivora</tp:taxon-name-part></tp:taxon-name></italic>
            </td><td rowspan="1" colspan="1">
              <italic><tp:taxon-name><tp:taxon-name-part taxon-name-part-type="genus">Melanolepis</tp:taxon-name-part> <tp:taxon-name-part taxon-name-part-type="species">multiglandulosa</tp:taxon-name-part></tp:taxon-name></italic>
            </td><td rowspan="1" colspan="1">Hentona, Kunigami, Okinawa, Japan (<abbrev xmlns:xlink="http://www.w3.org/1999/xlink" xlink:title="Suguru Ohno" xlink:type="simple">SO</abbrev>)</td><td rowspan="1" colspan="1">31 vii 2008</td><td rowspan="1" colspan="1">2 males</td><td rowspan="1" colspan="1">Paratypes</td></tr><tr><td rowspan="1" colspan="1">
              <italic><tp:taxon-name><tp:taxon-name-part taxon-name-part-type="genus">Feltiella</tp:taxon-name-part> <tp:taxon-name-part taxon-name-part-type="species">acarivora</tp:taxon-name-part></tp:taxon-name></italic>
            </td><td rowspan="1" colspan="1">
              <italic><tp:taxon-name><tp:taxon-name-part taxon-name-part-type="genus">Mucuna</tp:taxon-name-part> <tp:taxon-name-part taxon-name-part-type="species">macrocarpa</tp:taxon-name-part></tp:taxon-name></italic>
            </td><td rowspan="1" colspan="1">Oku, Kunigami, Okinawa, Japan (<abbrev xmlns:xlink="http://www.w3.org/1999/xlink" xlink:title="Suguru Ohno" xlink:type="simple">SO</abbrev>, <abbrev xmlns:xlink="http://www.w3.org/1999/xlink" xlink:title="Tomoko Ganaha-Kikumura" xlink:type="simple">TGK</abbrev>)</td><td rowspan="1" colspan="1">1 viii 2008</td><td rowspan="1" colspan="1">2 females</td><td rowspan="1" colspan="1">Paratypes</td></tr><tr><td rowspan="1" colspan="1">
              <italic><tp:taxon-name><tp:taxon-name-part taxon-name-part-type="genus">Feltiella</tp:taxon-name-part> <tp:taxon-name-part taxon-name-part-type="species">acarivora</tp:taxon-name-part></tp:taxon-name></italic>
            </td><td rowspan="1" colspan="1">
              <italic><tp:taxon-name><tp:taxon-name-part taxon-name-part-type="genus">Pueraria</tp:taxon-name-part> <tp:taxon-name-part taxon-name-part-type="species">montana</tp:taxon-name-part></tp:taxon-name></italic>
            </td><td rowspan="1" colspan="1">Iramina, Yomitan, Okinawa, Japan (<abbrev xmlns:xlink="http://www.w3.org/1999/xlink" xlink:title="Suguru Ohno" xlink:type="simple">SO</abbrev>)</td><td rowspan="1" colspan="1">2 x 2008</td><td rowspan="1" colspan="1">1 female</td><td rowspan="1" colspan="1">Paratype</td></tr><tr><td rowspan="1" colspan="1">
              <italic><tp:taxon-name><tp:taxon-name-part taxon-name-part-type="genus">Feltiella</tp:taxon-name-part> <tp:taxon-name-part taxon-name-part-type="species">acarivora</tp:taxon-name-part></tp:taxon-name></italic>
            </td><td rowspan="1" colspan="1">
              <italic><tp:taxon-name><tp:taxon-name-part taxon-name-part-type="genus">Morus</tp:taxon-name-part> <tp:taxon-name-part taxon-name-part-type="species">australis</tp:taxon-name-part></tp:taxon-name></italic>
            </td><td rowspan="1" colspan="1">Kijoka, Ogimi, Okinawa, Japan (<abbrev xmlns:xlink="http://www.w3.org/1999/xlink" xlink:title="Suguru Ohno" xlink:type="simple">SO</abbrev>)</td><td rowspan="1" colspan="1">16 x 2008</td><td rowspan="1" colspan="1">1 female</td><td rowspan="1" colspan="1">Paratype</td></tr></tbody></table><table-wrap-foot><fn><label>*</label><p>The plant, from which <italic><tp:taxon-name><tp:taxon-name-part taxon-name-part-type="genus">Feltiella</tp:taxon-name-part></tp:taxon-name></italic> species were collected.</p></fn><fn><label>**</label><p>Name of collectors. <abbrev xmlns:xlink="http://www.w3.org/1999/xlink" xlink:type="simple">SO<def><p>: Suguru Ohno</p></def></abbrev>, <abbrev xmlns:xlink="http://www.w3.org/1999/xlink" xlink:type="simple">TGK<def><p>: Tomoko Ganaha-Kikumura</p></def></abbrev>.</p></fn></table-wrap-foot></table-wrap></tp:treatment-sec><tp:treatment-sec sec-type="description"><title>Description.</title><p>FEMALE. Body length 0.5–0.6 mm (Figs <xref ref-type="fig" rid="F1">1</xref>, <xref ref-type="fig" rid="F2">2</xref>). Head dark brown. Scape yellow; pedicel and all flagellomeres yellowish brown. Mesosoma dark brown. Fore wing with an infuscate area. Fore and mid coxae dark brown, sometimes yellowish in apical half; fore and mid femora yellow, sometimes brownish; hind leg and all tibiae yellow. Metasoma yellow, darker dorsally.</p><fig id="F1" position="float" orientation="portrait"><label>Figure 1.</label><caption><p>A female of <italic><tp:taxon-name><tp:taxon-name-part taxon-name-part-type="genus">Aphanogmus</tp:taxon-name-part> <tp:taxon-name-part taxon-name-part-type="species">flavigastris</tp:taxon-name-part></tp:taxon-name></italic>. Scale bar: 100 μm.</p></caption><graphic xmlns:xlink="http://www.w3.org/1999/xlink" xlink:href="zookeys-596-077-g001.jpg" position="float" orientation="portrait" xlink:type="simple" id="oo_91698.jpg"/></fig><fig id="F2" position="float" orientation="portrait"><label>Figures 2–5.</label><caption><p>
          <italic><tp:taxon-name><tp:taxon-name-part taxon-name-part-type="genus">Aphanogmus</tp:taxon-name-part> <tp:taxon-name-part taxon-name-part-type="species">flavigastris</tp:taxon-name-part></tp:taxon-name></italic>. <bold>2</bold> female body, lateral view <bold>3</bold> female head, frontal view; <bold>4</bold> female antenna, lateral view <bold>5</bold> female mesosoma and metasoma, dorsal view. Scale bars: <bold>2</bold>: 100 μm; <bold>3–5</bold>: 50 μm.</p></caption><graphic xmlns:xlink="http://www.w3.org/1999/xlink" xlink:href="zookeys-596-077-g002.jpg" position="float" orientation="portrait" xlink:type="simple" id="oo_91699.jpg"/></fig><p>Head in dorsal view 1.5–1.7 times as wide as long, 1.2–1.4 times as wide as mesosoma; POL: OOL: LOL = 1.8: 1.5: 1.0. Head in frontal view (Fig. <xref ref-type="fig" rid="F2">3</xref>) 1.0–1.1 times as wide as high; malar space 0.3–0.5 times as long as eye height; lateral margin of torulus distinctly raised; intertorular carina distinct; frontal depression transversely reticulate; ocellar foveae absent; preocellar pit absent; facial pit absent; preoccipital furrow present and extends from anterior ocellus to occipital foramen; preoccipital carina absent; preoccipital lunula absent; occipital carina present; occipital depression absent; occiput smooth. Antenna (Fig. <xref ref-type="fig" rid="F2">4</xref>) 10 segmented; scape about 0.6 times as long as height of <!--PageBreak--><!--PageBreak-->head, as long as distance between inner orbits; pedicel 2.0–2.5 times as long as flagellomere 1; the following segments gradually widened; flagellomere 7 about 2.0 times as wide as flagellomere 1; club 1 segmented.</p><p>Mesosoma 1.2–1.4 times as long as wide; 1.3–1.5 times as high as wide; ventral pronotal pit distinct; mesoscutum reticulate, sparsely setose (Fig. <xref ref-type="fig" rid="F2">5</xref>); setal base slightly pustulate; median mesoscutal sulcus complete; notaulus absent; parapsidal line absent; interaxillar sulcus present; scutoscutellar sulcus angled medially, foveolate, continuous with interaxillar sulcus; dorsal axillar area and mesoscutellum sculptured as mesoscutum, with distinct lateral carina which connects posterior mesoscutellar sulcus (Fig. <xref ref-type="fig" rid="F3">6</xref>); mesoscutellum 1.4–1.6 times as long as wide; anterior mesopleural sulcus distinct (Fig. <xref ref-type="fig" rid="F3">7</xref>); anterior mesopleural area finely reticulate with several setae; dorsal mesometapleural carina straight; anterior mesopleural sulcus perpendicularly intersecting dorsal mesometapleural carina; metapleural carina distinct, extends near dorsal mesometapleural carina.</p><fig id="F3" position="float" orientation="portrait"><label>Figures 6–9.</label><caption><p>
          <italic><tp:taxon-name><tp:taxon-name-part taxon-name-part-type="genus">Aphanogmus</tp:taxon-name-part> <tp:taxon-name-part taxon-name-part-type="species">flavigastris</tp:taxon-name-part></tp:taxon-name></italic>. <bold>6</bold> female scutellum, antero-dorsal view <bold>7</bold> female mesosoma, lateral view <bold>8</bold> female fore wing, upper surface <bold>9</bold> male antenna, lateral view. Scale bars: <bold>6</bold>: 20 μm; <bold>7</bold>: 50 μm; <bold>8, 9</bold>: 100 μm.</p></caption><graphic xmlns:xlink="http://www.w3.org/1999/xlink" xlink:href="zookeys-596-077-g003.jpg" position="float" orientation="portrait" xlink:type="simple" id="oo_91700.jpg"/></fig><p>Fore wing about 3.0 times as long as wide, with a darkly pigmented band (Fig. <xref ref-type="fig" rid="F3">8</xref>); radial vein 1.4–1.5 times as long as marginal vein. Metacoxa bare dorsally; longitudinal metacoxal carina present at base.</p><!--PageBreak--><!--PageBreak--><p>Syntergum with distinct transverse carina anteriorly, smooth, with 2–3 setae anterolaterally, occupying more than half of total length of metasoma; longitudinal striae of syntergum absent.</p><p>MALE. Differs from female as follows: Antenna (Fig. <xref ref-type="fig" rid="F3">9</xref>) 11 segmented; flagellar setae long, about 2.0 times width of flagellomeres.</p></tp:treatment-sec><tp:treatment-sec sec-type="distribution"><title>Distribution.</title><p>Japan.</p></tp:treatment-sec><tp:treatment-sec sec-type="host"><title>Host insects.</title><p>
            <italic><tp:taxon-name><tp:taxon-name-part taxon-name-part-type="genus">Feltiella</tp:taxon-name-part> <tp:taxon-name-part taxon-name-part-type="species">acarisuga</tp:taxon-name-part></tp:taxon-name></italic> and <italic><tp:taxon-name><tp:taxon-name-part taxon-name-part-type="genus">Feltiella</tp:taxon-name-part> <tp:taxon-name-part taxon-name-part-type="species">acarivora</tp:taxon-name-part></tp:taxon-name></italic>. Usually one, occasionally two or three adults emerged from a single host cocoon.</p><sec sec-type="Diagnosis"><title>Diagnosis</title><p>
              <xref ref-type="bibr" rid="B7">Evans et al. (2005)</xref> proposed the following three species groups based on characteristics of the mesosoma and metasoma:</p><p>
              <italic>clavicornis</italic> group: mesoscutal median furrow and metasomal basal carina absent. <italic>tenuicornis</italic> group: mesoscutal median furrow absent, metasomal basal carina present. <italic>fumipennis</italic> group: mesoscutal median furrow and metasomal basal carina present.</p><p>According to the morphological features of these species groups, the new species belongs to the <italic>fumipennis</italic> group, while <italic><tp:taxon-name><tp:taxon-name-part taxon-name-part-type="genus">Aphanogmus</tp:taxon-name-part> <tp:taxon-name-part taxon-name-part-type="species">fulmeki</tp:taxon-name-part></tp:taxon-name></italic> and <italic><tp:taxon-name><tp:taxon-name-part taxon-name-part-type="genus">Aphanogmus</tp:taxon-name-part> <tp:taxon-name-part taxon-name-part-type="species">floridanus</tp:taxon-name-part></tp:taxon-name></italic> that have been known as parasitoids of <italic><tp:taxon-name><tp:taxon-name-part taxon-name-part-type="genus">Feltiella</tp:taxon-name-part></tp:taxon-name></italic> species belong to the <italic>clavicornis</italic> group and <italic>tenuicornis</italic> group, respectively. Therefore, the new species can be distinguished from <italic><tp:taxon-name><tp:taxon-name-part taxon-name-part-type="genus">Aphanogmus</tp:taxon-name-part> <tp:taxon-name-part taxon-name-part-type="species">fulmeki</tp:taxon-name-part></tp:taxon-name></italic> and <italic><tp:taxon-name><tp:taxon-name-part taxon-name-part-type="genus">Aphanogmus</tp:taxon-name-part> <tp:taxon-name-part taxon-name-part-type="species">floridanus</tp:taxon-name-part></tp:taxon-name></italic>.</p><p>Among members of the <italic>fumipennis</italic> group, the new species shares the following characteristics with species in the <italic><tp:taxon-name><tp:taxon-name-part taxon-name-part-type="genus">Aphanogmus</tp:taxon-name-part> <tp:taxon-name-part taxon-name-part-type="species">hakonensis</tp:taxon-name-part></tp:taxon-name></italic> complex <italic>sensu</italic> <xref ref-type="bibr" rid="B18">Polaszak and Dessart (1996)</xref>: median mesoscutal sulcus present; dorsal axillar area and mesoscutellum with distinct lateral carina; syntergum with distinct transverse carina anteriorly. However, <italic><tp:taxon-name><tp:taxon-name-part taxon-name-part-type="genus">Aphanogmus</tp:taxon-name-part> <tp:taxon-name-part taxon-name-part-type="species">flavigastris</tp:taxon-name-part></tp:taxon-name></italic> does not belong to the <italic><tp:taxon-name><tp:taxon-name-part taxon-name-part-type="genus">Aphanogmus</tp:taxon-name-part> <tp:taxon-name-part taxon-name-part-type="species">hakonensis</tp:taxon-name-part></tp:taxon-name></italic> complex based on the following characters: fore wing with a darkly pigmented band (hyaline in <italic><tp:taxon-name><tp:taxon-name-part taxon-name-part-type="genus">Aphanogmus</tp:taxon-name-part> <tp:taxon-name-part taxon-name-part-type="species">hakonensis</tp:taxon-name-part></tp:taxon-name></italic> complex); antenna of female with flagellomere 2–7 not transverse (transverse in <italic><tp:taxon-name><tp:taxon-name-part taxon-name-part-type="genus">Aphanogmus</tp:taxon-name-part> <tp:taxon-name-part taxon-name-part-type="species">hakonensis</tp:taxon-name-part></tp:taxon-name></italic> complex).</p><p>The new species is most similar to <italic><tp:taxon-name><tp:taxon-name-part taxon-name-part-type="genus">Aphanogmus</tp:taxon-name-part> <tp:taxon-name-part taxon-name-part-type="species">inamicus</tp:taxon-name-part></tp:taxon-name></italic> as it shares the following characters: median mesoscutal sulcus present; dorsal axillar area and mesoscutellum with distinct lateral carina; syntergum with distinct transverse carina anteriorly; fore wing with a darkly pigmented band; antenna of female with flagellomere 2–7 not transverse. However, <italic><tp:taxon-name><tp:taxon-name-part taxon-name-part-type="genus">Aphanogmus</tp:taxon-name-part> <tp:taxon-name-part taxon-name-part-type="species">flavigastris</tp:taxon-name-part></tp:taxon-name></italic> can be distinguished from <italic><tp:taxon-name><tp:taxon-name-part taxon-name-part-type="genus">Aphanogmus</tp:taxon-name-part> <tp:taxon-name-part taxon-name-part-type="species">inamicus</tp:taxon-name-part></tp:taxon-name></italic> by the following characters: club of antenna 1 segmented (3 segmented in <italic><tp:taxon-name><tp:taxon-name-part taxon-name-part-type="genus">Aphanogmus</tp:taxon-name-part> <tp:taxon-name-part taxon-name-part-type="species">inamicus</tp:taxon-name-part></tp:taxon-name></italic>); lateral carina on dorsal axillar area and mesoscutellum more raised than that of <italic><tp:taxon-name><tp:taxon-name-part taxon-name-part-type="genus">Aphanogmus</tp:taxon-name-part> <tp:taxon-name-part taxon-name-part-type="species">inamicus</tp:taxon-name-part></tp:taxon-name></italic>; longitudinal striae of syntergum absent (present in <italic><tp:taxon-name><tp:taxon-name-part taxon-name-part-type="genus">Aphanogmus</tp:taxon-name-part> <tp:taxon-name-part taxon-name-part-type="species">inamicus</tp:taxon-name-part></tp:taxon-name></italic>); mesosoma dark brown (reddish yellow in <italic><tp:taxon-name><tp:taxon-name-part taxon-name-part-type="genus">Aphanogmus</tp:taxon-name-part> <tp:taxon-name-part taxon-name-part-type="species">inamicus</tp:taxon-name-part></tp:taxon-name></italic>); infuscate area on fore wing smaller (from marginal vein to posterior margin of fore wing in <italic><tp:taxon-name><tp:taxon-name-part taxon-name-part-type="genus">Aphanogmus</tp:taxon-name-part> <tp:taxon-name-part taxon-name-part-type="species">inamicus</tp:taxon-name-part></tp:taxon-name></italic>).</p><p>According to a key to the Palaearctic species of <italic><tp:taxon-name><tp:taxon-name-part taxon-name-part-type="genus">Aphanogmus</tp:taxon-name-part></tp:taxon-name></italic> (<xref ref-type="bibr" rid="B20">Szelényi 1940</xref>), the new species runs to <italic><tp:taxon-name><tp:taxon-name-part taxon-name-part-type="genus">Aphanogmus</tp:taxon-name-part> <tp:taxon-name-part taxon-name-part-type="species">fasciolatus</tp:taxon-name-part></tp:taxon-name></italic> Förster based on the following characters: antenna clavate; club 1 segmented and longer than the preceding two segments combined; ra<!--PageBreak-->dial vein longer than marginal vein. However, the new species could be distinguished from <italic><tp:taxon-name><tp:taxon-name-part taxon-name-part-type="genus">Aphanogmus</tp:taxon-name-part> <tp:taxon-name-part taxon-name-part-type="species">fasciolatus</tp:taxon-name-part></tp:taxon-name></italic> by having longer pedicel that is distinctly longer than flagellomere 1 while <italic><tp:taxon-name><tp:taxon-name-part taxon-name-part-type="genus">Aphanogmus</tp:taxon-name-part> <tp:taxon-name-part taxon-name-part-type="species">fasciolatus</tp:taxon-name-part></tp:taxon-name></italic> has the pedicel that is shorter than flagellomere 1.</p><p>We need to monitor the seasonal abundance of <italic><tp:taxon-name><tp:taxon-name-part taxon-name-part-type="genus">Aphanogmus</tp:taxon-name-part> <tp:taxon-name-part taxon-name-part-type="species">flavigastris</tp:taxon-name-part></tp:taxon-name></italic> for the successful application of <italic><tp:taxon-name><tp:taxon-name-part taxon-name-part-type="genus">Feltiella</tp:taxon-name-part></tp:taxon-name></italic> species, because its congener <italic><tp:taxon-name><tp:taxon-name-part taxon-name-part-type="genus">Aphanogmus</tp:taxon-name-part> <tp:taxon-name-part taxon-name-part-type="species">floridanus</tp:taxon-name-part></tp:taxon-name></italic> that attacks <italic><tp:taxon-name><tp:taxon-name-part taxon-name-part-type="genus">Feltiella</tp:taxon-name-part> <tp:taxon-name-part taxon-name-part-type="species">acarivora</tp:taxon-name-part></tp:taxon-name></italic> has been regarded to act as a negative force in controlling <italic><tp:taxon-name><tp:taxon-name-part taxon-name-part-type="genus">Tetranychus</tp:taxon-name-part> <tp:taxon-name-part taxon-name-part-type="species">urticae</tp:taxon-name-part></tp:taxon-name></italic> Koch (<tp:taxon-name><tp:taxon-name-part taxon-name-part-type="subclass">Acari</tp:taxon-name-part></tp:taxon-name>: <tp:taxon-name><tp:taxon-name-part taxon-name-part-type="family">Tetranychidae</tp:taxon-name-part></tp:taxon-name>) on strawberry in California (<xref ref-type="bibr" rid="B17">Oatman 1985</xref>). <xref ref-type="bibr" rid="B19">Shimoda et al. (2016)</xref> recently developed a remarkable system for trapping <italic><tp:taxon-name><tp:taxon-name-part taxon-name-part-type="genus">Feltiella</tp:taxon-name-part></tp:taxon-name></italic> species and other predators of spider mites using pots of <tp:taxon-name><tp:taxon-name-part taxon-name-part-type="genus">Brassica</tp:taxon-name-part> <tp:taxon-name-part taxon-name-part-type="species">rapa</tp:taxon-name-part> <tp:taxon-name-part taxon-name-part-type="authority">Linnaeus</tp:taxon-name-part> <tp:taxon-name-part taxon-name-part-type="infraspecific-rank">var.</tp:taxon-name-part> <tp:taxon-name-part taxon-name-part-type="variety">perviridis</tp:taxon-name-part></tp:taxon-name> L.H.Bailey (<tp:taxon-name><tp:taxon-name-part taxon-name-part-type="family">Brassicaceae</tp:taxon-name-part></tp:taxon-name>), ‘komatsuna’ in Japanese, which bore <italic><tp:taxon-name><tp:taxon-name-part taxon-name-part-type="genus">Tetranychus</tp:taxon-name-part> <tp:taxon-name-part taxon-name-part-type="species">urticae</tp:taxon-name-part></tp:taxon-name></italic>. They could rear an unidentified species of <italic><tp:taxon-name><tp:taxon-name-part taxon-name-part-type="genus">Aphanogmus</tp:taxon-name-part></tp:taxon-name></italic> from <italic><tp:taxon-name><tp:taxon-name-part taxon-name-part-type="genus">Feltiella</tp:taxon-name-part> <tp:taxon-name-part taxon-name-part-type="species">acarisuga</tp:taxon-name-part></tp:taxon-name></italic> with the trapping system. This method may be useful to collect plenty of individuals of <italic><tp:taxon-name><tp:taxon-name-part taxon-name-part-type="genus">Feltiella</tp:taxon-name-part></tp:taxon-name></italic> and its parasitoids from ‘komatsuna’ in the fields. Further field surveys are needed to verify the efficacy of this method as a monitoring tool for <italic><tp:taxon-name><tp:taxon-name-part taxon-name-part-type="genus">Aphanogmus</tp:taxon-name-part> <tp:taxon-name-part taxon-name-part-type="species">flavigastris</tp:taxon-name-part></tp:taxon-name></italic>.</p></sec></tp:treatment-sec><ref-list><ref id="B1"><mixed-citation xmlns:xlink="http://www.w3.org/1999/xlink" xlink:type="simple">
          <person-group><name name-style="western"><surname>Abe</surname><given-names>J</given-names></name><name name-style="western"><surname>Ganaha-Kikumura</surname><given-names>T</given-names></name><name name-style="western"><surname>Yukawa</surname><given-names>J</given-names></name></person-group> (<year>2011</year>) <article-title>Morphological features, distribution, prey mites, and life history traits of <italic><tp:taxon-name><tp:taxon-name-part taxon-name-part-type="genus">Feltiella</tp:taxon-name-part> <tp:taxon-name-part taxon-name-part-type="species">acarisuga</tp:taxon-name-part></tp:taxon-name></italic> (<tp:taxon-name><tp:taxon-name-part taxon-name-part-type="order">Diptera</tp:taxon-name-part></tp:taxon-name>: <tp:taxon-name><tp:taxon-name-part taxon-name-part-type="family">Cecidomyiidae</tp:taxon-name-part></tp:taxon-name>) in Japan.</article-title> <source>Applied Entomology and Zoology</source> <volume>46</volume>: <fpage>271</fpage>–<lpage>279</lpage>. doi: <ext-link xlink:type="simple" ext-link-type="doi" xlink:href="10.1007/s13355-011-0038-x">10.1007/s13355-011-0038-x</ext-link></mixed-citation></ref><ref id="B10"><mixed-citation xmlns:xlink="http://www.w3.org/1999/xlink" xlink:type="simple">
          <person-group><name name-style="western"><surname>Ganaha-Kikumura</surname><given-names>T</given-names></name><name name-style="western"><surname>Yukawa</surname><given-names>J</given-names></name><name name-style="western"><surname>Tokuda</surname><given-names>M</given-names></name><name name-style="western"><surname>Ohno</surname><given-names>S</given-names></name><name name-style="western"><surname>Abe</surname><given-names>J</given-names></name></person-group> (<year>2012</year>) <article-title>Occurrence of two acarivorous species of the genus <italic><tp:taxon-name><tp:taxon-name-part taxon-name-part-type="genus">Feltiella</tp:taxon-name-part></tp:taxon-name></italic> (<tp:taxon-name><tp:taxon-name-part taxon-name-part-type="order">Diptera</tp:taxon-name-part></tp:taxon-name>: <tp:taxon-name><tp:taxon-name-part taxon-name-part-type="family">Cecidomyiidae</tp:taxon-name-part></tp:taxon-name>) in Okinawa, southern Japan, and redescription of <italic><tp:taxon-name><tp:taxon-name-part taxon-name-part-type="genus">F.</tp:taxon-name-part> <tp:taxon-name-part taxon-name-part-type="species">acarivora</tp:taxon-name-part></tp:taxon-name></italic> (Zehntner).</article-title> <source>Applied Entomology and Zoology</source> <volume>47</volume>: <fpage>319</fpage>–<lpage>329</lpage>. doi: <ext-link xlink:type="simple" ext-link-type="doi" xlink:href="10.1007/s13355-012-0122-x">10.1007/s13355-012-0122-x</ext-link></mixed-citation></ref><ref id="B7"><mixed-citation xmlns:xlink="http://www.w3.org/1999/xlink" xlink:type="simple">
          <person-group><name name-style="western"><surname>Evans</surname><given-names>GA</given-names></name><name name-style="western"><surname>Dessart</surname><given-names>P</given-names></name><name name-style="western"><surname>Glenn</surname><given-names>H</given-names></name></person-group> (<year>2005</year>) <article-title>Two new species of <italic><tp:taxon-name><tp:taxon-name-part taxon-name-part-type="genus">Aphanogmus</tp:taxon-name-part></tp:taxon-name></italic> (<tp:taxon-name><tp:taxon-name-part taxon-name-part-type="order">Hymenoptera</tp:taxon-name-part></tp:taxon-name>: <tp:taxon-name><tp:taxon-name-part taxon-name-part-type="family">Ceraphronidae</tp:taxon-name-part></tp:taxon-name>) of economic importance reared from <italic><tp:taxon-name><tp:taxon-name-part taxon-name-part-type="genus">Cybocephalus</tp:taxon-name-part> <tp:taxon-name-part taxon-name-part-type="species">nipponicus</tp:taxon-name-part></tp:taxon-name></italic> (<tp:taxon-name><tp:taxon-name-part taxon-name-part-type="order">Coleoptera</tp:taxon-name-part></tp:taxon-name>: <tp:taxon-name><tp:taxon-name-part taxon-name-part-type="family">Cybocephalidae</tp:taxon-name-part></tp:taxon-name>).</article-title> <source>Zootaxa</source> <volume>1018</volume>: <fpage>47</fpage>–<lpage>54</lpage>.</mixed-citation></ref><ref id="B18"><mixed-citation xmlns:xlink="http://www.w3.org/1999/xlink" xlink:type="simple">
          <person-group><name name-style="western"><surname>Polaszak</surname><given-names>A</given-names></name><name name-style="western"><surname>Dessart</surname><given-names>P</given-names></name></person-group> (<year>1996</year>) <article-title>Taxonomic problems in the <italic><tp:taxon-name><tp:taxon-name-part taxon-name-part-type="genus">Aphanogmus</tp:taxon-name-part> <tp:taxon-name-part taxon-name-part-type="species">hakonensis</tp:taxon-name-part></tp:taxon-name></italic> species complex (<tp:taxon-name><tp:taxon-name-part taxon-name-part-type="order">Hymenoptera</tp:taxon-name-part></tp:taxon-name>: <tp:taxon-name><tp:taxon-name-part taxon-name-part-type="family">Ceraphronidae</tp:taxon-name-part></tp:taxon-name>), common hyperparasitoids in biocontrol programs against lepidopterous pests in the tropics.</article-title> <source>Bulletin of Entomological Research</source> <volume>86</volume>: <fpage>419</fpage>–<lpage>422</lpage>. doi: <ext-link xlink:type="simple" ext-link-type="doi" xlink:href="10.1017/S0007485300035008">10.1017/S0007485300035008</ext-link></mixed-citation></ref><ref id="B20"><mixed-citation xmlns:xlink="http://www.w3.org/1999/xlink" xlink:type="simple">
          <person-group><name name-style="western"><surname>Szelényi</surname><given-names>G</given-names></name></person-group> (<year>1940</year>) <article-title>Die palaarktische arten der gattung <italic><tp:taxon-name><tp:taxon-name-part taxon-name-part-type="genus">Aphanogmus</tp:taxon-name-part></tp:taxon-name></italic> Thoms. (Hym. Proct.).</article-title> <source>Annales Historico–Naturales Musei Nationalis Hungarici</source> <volume>33</volume>: <fpage>122</fpage>–<lpage>136</lpage>.</mixed-citation></ref><ref id="B17"><mixed-citation xmlns:xlink="http://www.w3.org/1999/xlink" xlink:type="simple">
          <person-group><name name-style="western"><surname>Oatman</surname><given-names>ER</given-names></name></person-group> (<year>1985</year>) <article-title><italic><tp:taxon-name><tp:taxon-name-part taxon-name-part-type="genus">Aphanogmus</tp:taxon-name-part> <tp:taxon-name-part taxon-name-part-type="species">floridanus</tp:taxon-name-part></tp:taxon-name></italic> (<tp:taxon-name><tp:taxon-name-part taxon-name-part-type="order">Hymenoptera</tp:taxon-name-part></tp:taxon-name>: <tp:taxon-name><tp:taxon-name-part taxon-name-part-type="family">Ceraphronidae</tp:taxon-name-part></tp:taxon-name>), a primary parasite of <italic><tp:taxon-name><tp:taxon-name-part taxon-name-part-type="genus">Feltiella</tp:taxon-name-part> <tp:taxon-name-part taxon-name-part-type="species">acarivora</tp:taxon-name-part></tp:taxon-name></italic> (<tp:taxon-name><tp:taxon-name-part taxon-name-part-type="order">Diptera</tp:taxon-name-part></tp:taxon-name>: <tp:taxon-name><tp:taxon-name-part taxon-name-part-type="family">Cecidomyiidae</tp:taxon-name-part></tp:taxon-name>), a predator of spider mites on strawberry.</article-title> <source>Proceedings of the Entomological Society of Washington</source> <volume>87</volume>: <fpage>714</fpage>–<lpage>716</lpage>.</mixed-citation></ref><ref id="B19"><mixed-citation xmlns:xlink="http://www.w3.org/1999/xlink" xlink:type="simple">
          <person-group><name name-style="western"><surname>Shimoda</surname><given-names>T</given-names></name><name name-style="western"><surname>Matsuo</surname><given-names>K</given-names></name><name name-style="western"><surname>Yara</surname><given-names>K</given-names></name><name name-style="western"><surname>Hinomoto</surname><given-names>N</given-names></name></person-group> (<year>2016</year>) <article-title>A simple plant trap for collecting acariphagous insect predators and their parasitoids.</article-title> <source>Applied Entomology and Zoology</source> <volume>51</volume>(<issue>2</issue>): <fpage>233</fpage>–<lpage>240</lpage>. doi: <ext-link xlink:type="simple" ext-link-type="doi" xlink:href="10.1007/s13355-015-0393-0">10.1007/s13355-015-0393-0</ext-link></mixed-citation></ref></ref-list></tp:taxon-treatment>
